# Supplementary material for: Isolation of Circulating Tumor Cells from Seminal Fluid of Patients with Prostate Cancer Using Inertial Microfluidics
Source: Cancers (Basel). 2022 Jul 11;14(14):3364. doi: 10.3390/cancers14143364 (PMC9318520; doi:10.3390/cancers14143364)
Supplement: Supplementary file 1 [file cancers-14-03364-s001.zip]

Archive with 3 entries (2 files):
- cancers-1739869 supplementary/
- cancers-1739869 supplementary/Figures S1-S3.pdf
- cancers-1739869 supplementary/Video S1.mp4
